# Supplementary material for: A Systematic Ex-Vivo Study of the Anti-Proliferative/Cytotoxic Bioactivity of Major Olive Secoiridoids’ Double Combinations and of Total Olive Oil Phenolic Extracts on Multiple Cell-Culture Based Cancer Models Highlights Synergistic Effects
Source: Nutrients. 2023 May 29;15(11):2538. doi: 10.3390/nu15112538 (PMC10255584; doi:10.3390/nu15112538)
Supplement: Supplementary file 1 [file nutrients-15-02538-s001.zip]

Archive with 1 entries (1 files):
- nutrients-2404820-supplementary.pdf
